# Supplementary material for: Super resolution measurement of collagen fibers in biological samples: Validation of a commercial solution for multiphoton microscopy
Source: PLoS One. 2020 Feb 14;15(2):e0229278. doi: 10.1371/journal.pone.0229278 (PMC7021303; doi:10.1371/journal.pone.0229278)
Supplement: S1 Dataset — Shows additional and raw data. Sheet A: Representative measured thickness of a collagen gel fibre using GaAs and Airyscan. Sheet B: Distributions of measured thicknesses of collagen gel fibres using Airyscan. Sheet C: Examining the effects of Undersampling and Oversampling in SR measurements. Sheet D: Measured thickness of human airway tissue in SR vs GaAs. Figs 3E, 3F, 3G and 5C: Underlying raw data accompanying the indicated figures in the main text. (XLS) [file pone.0229278.s001.xls]

## Sheet: Sheet A
Measured Thickness of Collagen Gel Fibres
GaAs		Airyscan
Position	Intensity	Position	Intensity
-295.52	0.0638299	-278.248	0.144744
-262.58	0.0198213	-243.464	0.113413
-229.63	0.177623	-208.688	0.11763
-196.68	0.0880086	-173.904	0.19588
-163.74	0.429153	-139.12	0.345282
-130.79	0.41586	-104.344	0.552593
-97.84	0.7178	-69.56	0.774476
-64.89	1	-34.776	0.950346
-31.95	0.841276	0	1
1	0.776086	34.784	0.90976
33.95	0.970221	69.56	0.70555
66.89	0.82079	104.344	0.468104
99.84	0.612908	139.128	0.253075
132.79	0.656593	173.904	0.102793
165.74	0.225852	208.688	0.0236947
198.68	0.124591	243.472	0
231.63	0.0745044	278.248	0.0160105

## Sheet: Sheet B
Distribution of Thicknesses of Collagen Gel Fibres
Thickness	Counts
140	0	Diffraction limit
160	0
180	0
200	1
220	3
240	5
260	7
280	4
300	1
320	1
340
360	1

## Sheet: Sheet C
Effect of Undersampling or Oversampling in SR Measurements
13 nm/px		23 nm/px		40 nm/px
Position	Intensity	Position	Intensity	Position	Intensity
128.675	0.0365965	62.7812	0.00925926	38.8042	0.0890756
141.854	0.0832571	89.1388	0.042328	82.3369	0.0747899
155.033	0.147301	115.496	0.113757	125.869	0.193277
168.212	0.227813	141.854	0.228836	169.402	0.457143
181.391	0.322964	168.212	0.382275	212.935	0.776471
194.569	0.426349	194.569	0.558201	256.467	0.996639
207.748	0.534309	220.927	0.731481	300	1
220.927	0.642269	247.285	0.875661	343.533	0.780672
234.106	0.743824	273.642	0.970899	387.065	0.447059
247.285	0.834401	300	1	430.598	0.146218
260.464	0.909424	326.358	0.96164	474.131	-0.0235294
273.642	0.964318	352.715	0.863757
286.821	0.99817	379.073	0.723545
300	1	405.431	0.563492
313.179	0.986276	431.788	0.404762
326.358	0.950595	458.146	0.257937
339.536	0.8957	484.504	0.153439
352.715	0.826167	510.861	0.0833333
365.894	0.744739	537.219	0.042328
379.073	0.655993	563.576	0.021164
392.252	0.564501
405.431	0.47301
418.609	0.385178
431.788	0.304666
444.967	0.232388
458.146	0.162855
471.325	0.111619
484.504	0.0713632
497.682	0.0402562
510.861	0.0182983
524.04	0.00457457

## Sheet: Sheet D
Measured Thickness of Human Airway Tissue in SR vs GaAs
GaAs		Airyscan
Position	Intensity	Position	Intensity
-342.65	0.106943	-260.49	0.148486
-316.29	0.0786371	-234.44	0.0459681
-289.93	0.0781473	-208.39	0
-263.58	0.0576767	-182.34	0.0183088
-237.22	0.0829446	-156.3	0.104104
-210.86	0.178957	-130.25	0.249754
-184.5	0.184689	-104.2	0.4399
-158.15	0.546383	-78.15	0.646877
-131.79	0.629703	-52.1	0.834977
-105.43	0.668863	-26.05	0.963966
-79.07	0.753922	0	1
-52.72	0.909608	26.05	0.934739
-26.36	0.964475	52.1	0.790292
0	1	78.14	0.591888
26.36	0.920777	104.19	0.387513
52.71	0.744334	130.24	0.214941
79.07	0.685445	156.29	0.105854
105.43	0.43606	182.34	0.0738125
131.79	0.360969	208.39	0.110875
158.14	0.207574	234.44	0.195735
184.5	0.132371	260.49	0.292306
210.86	0.0543166	286.53	0.373055
237.22	0
263.58	-0.0129044
289.93	0.0120114

## Sheet: Fig 3e
GaAs		Airyscan
Position	Intensity	Position	Intensity
-289.911	-0.0228263	-131.802	0.020339
-263.553	0.0238684	-118.624	0.0338983
-237.195	0.00312105	-105.445	0.122034
-210.838	0.113158	-92.266	0.220339
-184.48	0.261995	-79.087	0.344068
-158.122	0.348592	-65.908	0.483051
-131.765	0.596939	-52.729	0.627119
-105.407	0.563282	-39.551	0.762712
-79.05	0.830355	-26.372	0.876271
-52.692	0.951103	-13.193	0.957627
-26.334	0.899755	-0.014	1
0.023	1.00141	13.165	0.988136
26.381	0.902632	26.344	0.932203
52.739	0.759242	39.522	0.837288
79.096	0.646205	52.701	0.710169
105.454	0.348347	65.88	0.562712
131.812	0.273745	79.059	0.40678
158.169	0.0776632	92.238	0.259322
184.527	0.0160342	105.416	0.0881356
210.885	0.0987158	118.595	0

## Sheet: Fig 3f
GaAs		Airyscan
Position	Intensity	Position	Intensity
-1040	0	-350	0
-1000	0.0239837	-300	0.0720131
-960	0.0844134	-250	0.176759
-920	0.0228902	-200	0.399345
-880	0.0626	-150	0.666121
-840	-0.0395631	-100	0.723404
-800	0.13191	-50	0.87725
-760	-0.103057	0	1
-720	0.0623398	50	0.97545
-680	0.0922142	100	0.86252
-640	-0.0377582	150	0.821604
-600	0.114869	200	0.638298
-560	0.192752	250	0.571195
-520	0.282832	300	0.515548
-480	0.405544	350	0.495908
-440	0.394316	400	0.327332
-400	0.567801	450	0.188216
-360	0.675509	500	0.155483
-320	0.694004	550	0.0441899
-280	0.652907	600	-0.0376432
-240	0.813471
-200	0.796493
-160	0.844638
-120	0.744293
-80	0.944426
-40	0.856812
0	1
40	0.91789
80	0.820402
120	0.87991
160	0.623284
200	0.505902
240	0.684528
280	0.445215
320	0.633064
360	0.47776
400	0.335937
440	0.235128
480	0.199853
520	0.381859
560	0.222937
600	0.0803082
640	0.0364433
680	0.2376

## Sheet: Fig 3g
Thickness	Counts
120	0
130	0
140	2	Diffraction limit
150	3
160	3
170	5
180	4
190	7
200
210	1

## Sheet: Figure 5c
GaAs		Airyscan
Position	Intensity	Position	Intensity
-527.153	0.0211777	-669.401	0.001207
-500.795	0.0139463	-627.563	0.0018105
-474.438	0.0371901	-585.725	0.0030175
-448.08	0.0289256	-543.888	0.004828
-421.722	0.0222107	-502.05	0.0066385
-395.365	0.0247934	-460.213	0.0078455
-369.007	0.00154959	-418.375	0.007242
-342.649	0.0914256	-376.538	0.0066385
-316.292	0.136364	-334.7	0.0102595
-289.934	0.132231	-292.863	0.0259505
-263.576	0.145145	-251.025	0.066385
-237.219	0.229855	-209.188	0.142426
-210.861	0.330579	-167.35	0.266144
-184.504	0.4375	-125.513	0.440555
-158.146	0.38843	-83.6751	0.648763
-131.788	0.439566	-41.8375	0.850332
-105.431	0.552169	0	0.984912
-79.0729	0.821798	41.8375	1
-52.7153	0.738636	83.6751	0.79481
-26.3576	0.98812	125.513	0.608932
0	1	167.35	0.403138
26.3576	0.914256	209.188	0.232951
52.7153	0.763946	251.025	0.1207
79.0729	0.892045	292.863	0.0585395
105.431	0.674587	334.7	0.0271575
131.788	0.597624	376.538	0.013277
158.146	0.58626	418.375	0.006035
184.504	0.606921	460.213	0.006035
210.861	0.470041	502.05	0.003621
237.219	0.246901	543.888	0.0030175
263.576	0.218492
289.934	0.216426
316.292	0.173554
342.649	0.142562
369.007	0.052686
395.365	0.071281
421.722	0.0315083
448.08	0.0578512
474.438	0.0867769
500.795	0.0289256
527.153	0.0320248
553.511	0.0346074
579.868	0.0253099
606.226	0.0320248
632.583	0.0139463
658.941	0.0144628
685.299	0.00981405
711.656	0.0191116
738.014	0.0154959
764.372	0.0118802
